# Supplementary material for: Atomic Force Microscopy Analysis of the Role of Major DNA-Binding Proteins in Organization of the Nucleoid in Escherichia coli
Source: PLoS One. 2013 Aug 12;8(8):e72954. doi: 10.1371/journal.pone.0072954 (PMC3741201; doi:10.1371/journal.pone.0072954)
Supplement: Table S1 — Number of experiments and observed cells. (XLSX) [file pone.0072954.s012.xlsx]

## Sheet: Sheet1
	Table S1: Number of experiments and observed cells
		Treatment	Num of observed cells	Num of experiments
	w3110	lysis	13	3
	ME9062	lysis	10	3
	DhupA	lysis	15	5
	DhupB	lysis	15	4
	DhimA	lysis	14	3
	DhimD	lysis	13	3
	DhupA/hupB	lysis	22	5
	DhupA/hupB/himA	lysis	8	2
	Dhns	lysis	13	2
	DstpA	lysis	8	2
	Dfis	lysis	23	4
	Dhfq	lysis	10	3
	DhupA	lysis + RNase A (60min)	8	2
	DhupB	lysis + RNase A (60min)	7	2
	DhimA	lysis + RNase A (60min)	5	2
	DhimD	lysis + RNase A (60min)	5	2
	DhupA/hupB	lysis + RNase A (60min)	13	2
	DhupA/hupB/himA	lysis + RNase A (60min)	5	2
	Dhns	lysis + RNase A (60min)	6	2
	DstpA	lysis + RNase A (60min)	6	2
	Dfis	lysis + RNase A (60min)	9	2
	Dhfq	lysis + RNase A (60min)	7	2
	w3110	lysis + distilled (120min)	11	2
	w3110	lysis + RNase A (60min)	7	2
	w3110	lysis + RNase A (120min)	7	2
	w3110	lysis + Protease K (60min)	6	2
	w3110	lysis + Protease K (120min)	7	2
	w3110	lysis + TopoI (60min)	8	3
	w3110	lysis + TopoI (120min)	13	2
	w3110	lysis + Protease K + RNase A	6	2
	w3110	lysis + Protease K + RNase A + Topo I	11	3
	w3110	lysis + Protease K + Topo I	6	2
	w3110	lysis + RNase A + Topo I	18	4
	w3110	chloramphenicol + lysis	7	2
	w3110	rifampicin + lysis	8	2
